# Supplementary material for: Online Medical Control for EMS: A Lecture and Case-Based Teaching Module
Source: MedEdPORTAL. 2020 May 15;16:10902. doi: 10.15766/mep_2374-8265.10902 (PMC7331954; doi:10.15766/mep_2374-8265.10902)
Supplement: Supplementary file 1 — OLMC Scenarios.docxIntro to EMS.pptxMedical Oversight of EMS.pptxSurvey.docxTest and Key.docxLecture Outlines.docx [file mep_2374-8265.10902-s001.zip]

Archive with 7 entries (7 files):
- A. OLMC Scenarios.docx
- B. Intro to EMS.pptx
- C. Medical Oversight of EMS.pptx
- D. Survey.docx
- E. Test and Key.docx
- F. Lecture Outlines.docx
- _Educational_Summary_Report_10902.pdf
